# Supplementary material for: The AP-2 complex interacts with γ-TuRC and regulates the proliferative capacity of neural progenitors
Source: Life Sci Alliance. 2023 Dec 12;7(2):e202302029. doi: 10.26508/lsa.202302029 (PMC10716017; doi:10.26508/lsa.202302029)
Supplement: Supplementary file 1 [file LSA-2023-02029_TableS1.xlsx]

## Sheet: Legend
	Significantly (p<0.05) dysregulated proteome hits from AP-2µ KO NPCs compared to WT shown in Fig. 1H.
	This table also contains detailed information about the analysis shown in Figure 1I-K and Figure EV1C-E.
	Fig. 1H	List of differentially expressed proteins (q<0.05) in AP-2µ KO NPCs compared to WT lysates identified by proteomics
	Fig. 1I	ShinyGO v0.77-based analysis of “Reactome pathways” -enriched terms in the proteome (cut-off q<0.05, all downregulated hits) of AP-2µ KO NPCs compared to WT.
	Fig. 1J	ShinyGO v0.77-based analysis of “Kinase” -enriched terms in the proteome (cut-off q<0.05, all downregulated hits) of AP-2µ KO NPCs compared to WT.
	Fig. 1K	ShinyGO v0.77-based analysis of “curated MGI” -enriched terms in the proteome (cut-off q<0.05, all downregulated hits) of AP-2µ KO NPCs compared to WT.
	Fig. S1E	ShinyGO v0.77-based analysis of “KEGG pathways” -enriched terms in the proteome (cut-off q<0.05, all upregulated hits) of AP-2µ KO NPCs compared to WT.
	Fig. S1F	ShinyGO v0.77-based analysis of “Biological Pathways” -enriched terms in the proteome (cut-off q<0.05, all upregulated hits) of AP-2µ KO NPCs compared to WT.
	Fig. S1G	ShinyGO v0.77-based analysis of “Biological Pathways” -enriched terms in the proteome (cut-off q<0.05, all downregulated hits) of AP-2µ KO NPCs compared to WT.

## Sheet: Fig. 1H
List of differentially expressed proteins (q<0.05) in AP-2µ KO NPCs compared to WT lysates identified by proteomics. The complete dataset is accessible at the PRIDE database.
q<0.05, n=3	Protein names	Gene names	Student's T-test q-value KO_WT	Student's T-test Difference KO_WT
	Protein S100-A6	S100a6	0	5.3595
	Antithrombin-III	Serpinc1	0	4.54589
	Epididymal secretory protein E1	Npc2	0	4.39884
	Apolipoprotein E	Apoe	0	3.39309
	Protein RMD5 homolog A	Rmnd5a	0.00836923	2.99015
	Mitochondrial import inner membrane translocase subunit Tim9	Timm9	0.0266667	2.81195
	Enoyl-CoA hydratase, mitochondrial	Echs1	0.0206598	2.47986
	Anaphase-promoting complex subunit CDC26	Cdc26	0.004	1.99738
	Transcription initiation factor IIA subunit 2	Gtf2a2	0.0299683	1.80232
	Transmembrane 9 superfamily member 2	Tm9sf2	0.00551351	1.78718
	Serine/threonine-protein phosphatase 6 regulatory ankyrin repeat subunit B	Ankrd44	0.0224151	1.6076
	Zinc finger ZZ-type and EF-hand domain-containing protein 1	Zzef1	0.00861176	1.56118
	Caspase-2	Casp2	0.00848	1.52747
	SET and MYND domain-containing protein 5	Smyd5	0.0349147	1.39475
	4-aminobutyrate aminotransferase, mitochondrial	Abat	0.048119	1.33658
	Exportin-6	Xpo6	0.00469565	1.33471
	HEAT repeat-containing protein 5A	Heatr5a	0.0415238	1.26499
	TSC22 domain family protein 4	Tsc22d4	0.0342985	1.261
	Sorting nexin-4	Snx4	0.00795	1.23403
	Brain acid soluble protein 1	Basp1	0.0297323	1.11147
	Acylamino-acid-releasing enzyme	Apeh	0.0447848	1.0648
	Non-histone chromosomal protein HMG-17	Hmgn2	0.0238165	0.925797
	40S ribosomal protein S8	Rps8	0.0234483	-0.660357
	Eukaryotic peptide chain release factor GTP-binding subunit ERF3A	Gspt1	0.0314375	-0.669624
	SEC23-interacting protein	Sec23ip	0.0352168	-0.746517
	C-1-tetrahydrofolate synthase, cytoplasmic	Mthfd1	0.043	-0.766529
	60S ribosomal protein L10	Rpl10	0.0341212	-0.768812
	40S ribosomal protein S15	Rps15	0.0349722	-0.783007
	Signal transducer and activator of transcription 3	Stat3	0.0245045	-0.812229
	40S ribosomal protein S6	Rps6	0.0353381	-0.820827
	HEAT repeat-containing protein 3	Heatr3	0.0346462	-0.859334
	Regulator of nonsense transcripts 1	Upf1	0.00611765	-0.863834
	Importin-11	Ipo11	0.0343817	-0.86828
	40S ribosomal protein S4, X isoform	Rps4x	0.00577778	-0.877909
	Insulin-like growth factor 2 mRNA-binding protein 3	Igf2bp3	0.0258487	-0.878836
	60S ribosomal protein L24	Rpl24	0.00825974	-0.91082
	Oxysterol-binding protein-related protein 9	Osbpl9	0.0482424	-0.923321
	AP-2 complex subunit mu	Ap2m1	0.0242617	-0.945066
	Transcriptional coactivator YAP1	Yap1	0.0075	-0.956975
	Ubiquitin-conjugating enzyme E2 C	Ube2c	0.00859459	-0.965943
	60S ribosomal protein L21	Rpl21	0.0238596	-0.975142
	40S ribosomal protein S11	Rps11	0.0432848	-0.989641
	Proliferating cell nuclear antigen	Pcna	0.0206593	-0.998452
	Endoplasmic reticulum-Golgi intermediate compartment protein 1	Ergic1	0.00815385	-1.00331
	Rho-associated protein kinase 2	Rock2	0.0457862	-1.04654
	Wings apart-like protein homolog	Wapal	0.0349489	-1.0718
	ATP-dependent RNA helicase DDX39A	Ddx39a	0.0081194	-1.08298
	Dedicator of cytokinesis protein 1	Dock1	0.0348369	-1.08955
	Small acidic protein	Smap	0.0210947	-1.10755
	Endophilin-B1	Sh3glb1	0.00588679	-1.12522
	Striatin-interacting protein 1	Strip1	0.047411	-1.15669
	Protein phosphatase 1 regulatory subunit 1A	Ppp1r1a	0.042719	-1.16331
	Exportin-T	Xpot	0.0285484	-1.16565
	Trifunctional purine biosynthetic protein adenosine-3	Gart	0.0484072	-1.16942
	Actin, aortic smooth muscle	Acta2	0.00766265	-1.17768
	Proteasome inhibitor PI31 subunit	Psmf1	0.00693333	-1.18263
	CCR4-NOT transcription complex subunit 3	Cnot3	0.0345564	-1.18726
	Alpha-taxilin	Txlna	0.020449	-1.21818
	Negative elongation factor B	Nelfb	0.0274711	-1.22146
	Protein C10	Grcc10	0.0247273	-1.22274
	RNA polymerase II subunit A C-terminal domain phosphatase SSU72	Ssu72	0.0354648	-1.22437
	Kinesin-like protein KIF3B	Kif3b	0.0425128	-1.23038
	Glutathione synthetase	Gss	0.0065	-1.23217
	Serine/threonine-protein phosphatase 4 regulatory subunit 1	Ppp4r1	0.0204348	-1.2349
	Lymphokine-activated killer T-cell-originated protein kinase	Pbk	0.00678261	-1.2363
	ATP-binding cassette sub-family F member 2	Abcf2	0.00805063	-1.23803
	Mannose-1-phosphate guanyltransferase alpha	Gmppa	0.0202424	-1.2408
	Mitochondrial import inner membrane translocase subunit Tim8 A	Timm8a1	0.020875	-1.24916
	Coronin-2B	Coro2b	0.0427871	-1.26631
	Myb-binding protein 1A	Mybbp1a	0.0242857	-1.26652
	Sperm-associated antigen 7	Spag7	0.00736842	-1.26659
	Selenoprotein H	Selh	0.0486988	-1.30625
	Transmembrane emp24 domain-containing protein 10	Tmed10	0.048	-1.35144
	DNA (cytosine-5)-methyltransferase 3A	Dnmt3a	0.0477037	-1.36682
	Replication protein A 70 kDa DNA-binding subunit	Rpa1	0.04695	-1.37348
	Supervillin	Svil	0.0251525	-1.38511
	Tensin-3	Tns3	0.00871233	-1.42668
	Phosphoribosyl pyrophosphate synthase-associated protein 1	Prpsap1	0.0174545	-1.43178
	Elongator complex protein 6	Elp6	0.0282623	-1.48652
	Importin subunit alpha-7	Kpna6	0.0210693	-1.487
	60S ribosome subunit biogenesis protein NIP7 homolog	Nip7	0.0347556	-1.49839
	Brefeldin A-inhibited guanine nucleotide-exchange protein 2	Arfgef2	0.00568421	-1.5966
	Nucleoporin Nup43	Nup43	0.00895775	-1.6295
	DNA replication licensing factor MCM6	Mcm6	0.00724138	-1.63512
	SWI/SNF-related matrix-associated actin-dependent regulator of chromatin subfamily B member 1	Smarcb1	0	-1.64463
	DNA replication licensing factor MCM2	Mcm2	0.00666667	-1.6528
	Histone H1.3	Hist1h1d	0.00567273	-1.66797
	Sec1 family domain-containing protein 1	Scfd1	0.0153488	-1.6778
	Long-chain-fatty-acid--CoA ligase ACSBG1	Acsbg1	0.00883333	-1.69657
	Receptor-type tyrosine-protein phosphatase zeta	Ptprz1	0.00824242	-1.70322
	Exportin-5	Xpo5	0.0355942	-1.71264
	Dynactin subunit 6	Dctn6	0.0172584	-1.71557
	Serine/threonine-protein kinase PAK 3	Pak3	0.00677419	-1.71565
	Ribosome biogenesis protein BRX1 homolog	Brix1	0.0228462	-1.7406
	Parafibromin	Cdc73	0.041973	-1.74515
	DNA ligase 3	Lig3	0.0350857	-1.75297
	WD repeat-containing protein 43	Wdr43	0.00485714	-1.75768
	Ubiquitin carboxyl-terminal hydrolase 38	Usp38	0.008	-1.75836
	Heat shock 70 kDa protein 14	Hspa14	0.0220784	-1.77222
	Ethanolamine-phosphate cytidylyltransferase	Pcyt2	0.0240708	-1.77296
	Peptidyl-prolyl cis-trans isomerase FKBP2	Fkbp2	0.0236522	-1.77708
	T-complex protein 1 subunit zeta-2	Cct6b	0.00788406	-1.83656
	Serine/threonine-protein phosphatase PGAM5, mitochondrial	Pgam5	0.0287805	-1.85129
	7-methylguanosine phosphate-specific 5-nucleotidase	Nt5c3b	0.0352059	-1.85544
	Pericentriolar material 1 protein	Pcm1	0.00317647	-1.87849
	cAMP-regulated phosphoprotein 19	Arpp19	0.0450701	-1.88716
	ATP-dependent RNA helicase DHX36	Dhx36	0.0085	-1.90522
	Rabankyrin-5	Ankfy1	0.0485366	-1.924
	Importin subunit alpha-5	Kpna1	0.0424416	-1.9258
	Cyclin-dependent kinase 2	Cdk2	0.0372966	-1.92668
	Protein MEMO1	Memo1	0.02128	-1.93801
	Histone H2A type 2-C	Hist2h2ac	0.00785185	-1.94004
	DNA replication licensing factor MCM7	Mcm7	0.00725581	-1.94659
	DNA (cytosine-5)-methyltransferase 1	Dnmt1	0.00908571	-1.96134
	Protein FAM195B	Fam195b	0.0036	-1.96191
	Arginyl-tRNA--protein transferase 1	Ate1	0.007	-1.97638
	Ribonucleoside-diphosphate reductase large subunit	Rrm1	0.0170667	-1.97671
	Ankyrin repeat domain-containing protein 17	Ankrd17	0.00636735	-2.00066
	DNA replication licensing factor MCM3	Mcm3	0.023068	-2.01668
	Rho guanine nucleotide exchange factor 2	Arhgef2	0.00514286	-2.01797
	Nuclear pore complex protein Nup98-Nup96	Nup98	0.0215484	-2.02167
	Double-stranded RNA-binding protein Staufen homolog 1	Stau1	0.024037	-2.08434
	Lethal(2) giant larvae protein homolog 1	Llgl1	0.00432	-2.11187
	Cullin-associated NEDD8-dissociated protein 2	Cand2	0	-2.11622
	Protein FAM136A	Fam136a	0.00871429	-2.13162
	Switch-associated protein 70	Swap70	0.00415385	-2.13313
	Cyclin-dependent kinase 1	Cdk1	0.0232479	-2.14182
	Structural maintenance of chromosomes protein 4	Smc4	0.00836842	-2.14964
	Na(+)/H(+) exchange regulatory cofactor NHE-RF1	Slc9a3r1	0.0409589	-2.17804
	Transcriptional enhancer factor TEF-1	Tead1	0.00327273	-2.18438
	Coiled-coil domain-containing protein 124	Ccdc124	0.00536842	-2.20992
	Peptidyl-prolyl cis-trans isomerase-like 1	Ppil1	0.029184	-2.2301
	40S ribosomal protein S29	Rps29	0.00523077	-2.23443
	E3 ubiquitin-protein ligase CBL	Cbl	0.00709091	-2.2372
	Spermatogenesis-associated serine-rich protein 2	Spats2	0.00566667	-2.25805
	Twinfilin-2	Twf2	0.00497561	-2.26792
	H/ACA ribonucleoprotein complex subunit 4	Dkc1	0.04296	-2.29003
	Translation initiation factor eIF-2B subunit alpha	Eif2b1	0.006	-2.29223
	Nucleolar RNA helicase 2	Ddx21	0.0213191	-2.35441
	Protein kinase C and casein kinase substrate in neurons protein 2	Pacsin2	0.0424161	-2.37829
	Sjoegren syndrome/scleroderma autoantigen 1 homolog	Sssca1	0.0151724	-2.3848
	Uncharacterized protein C19orf43 homolog		0.00624	-2.41252
	Calpastatin	Cast	0.00688525	-2.43498
	Tenascin	Tnc	0.0226286	-2.4468
	Ribonucleoside-diphosphate reductase subunit M2	Rrm2	0.0051	-2.48668
	Replication factor C subunit 5	Rfc5	0.00308571	-2.49255
	Integrin-linked kinase-associated serine/threonine phosphatase 2C	Ilkap	0.00348387	-2.51395
	Structural maintenance of chromosomes protein 2	Smc2	0	-2.55999
	Histone H1.0	H1f0	0.003375	-2.571
	Dehydrogenase/reductase SDR family member 1	Dhrs1	0.00385714	-2.58301
	Nuclear pore complex protein Nup214	Nup214	0	-2.58787
	Clustered mitochondria protein homolog	Cluh	0.0045	-2.61064
	Huntingtin-interacting protein 1	Hip1	0.0077561	-2.67923
	Ubiquitin-60S ribosomal protein L40	Uba52	0.00372414	-2.68324
	Pre-mRNA-splicing factor RBM22	Rbm22	0.0066383	-2.70342
	DNA replication licensing factor MCM5	Mcm5	0	-2.70481
		Pus7	0.00490909	-2.70516
	DNA repair protein SWI5 homolog	Swi5	0.006	-2.77641
	Condensin complex subunit 1	Ncapd2	0	-2.93486
	DNA ligase 1	Lig1	0.00711864	-3.03655
	Integrator complex subunit 1	Ints1	0	-3.29482
	Sacsin	Sacs	0.0054	-3.65554
	Integrator complex subunit 7	Ints7	0	-3.68853
	Arginine and glutamate-rich protein 1	Arglu1	0	-3.80135
	Activated RNA polymerase II transcriptional coactivator p15	Sub1	0	-3.85579
	40S ribosomal protein S30	Fau	0	-3.8999
	MARCKS-related protein	Marcksl1	0	-4.0315
	Thymosin beta-10	Tmsb10	0	-6.02573

## Sheet: Fig. 1I
ShinyGO v0.77-based analysis of “Reactome pathways” -enriched terms in the proteome (cut-off q<0.05, all downregulated hits) of AP-2µ KO NPCs compared to WT.
	Enrichment FDR	nGenes	Pathway Genes	Fold Enrichment	Pathway	URL	Genes
	1.99072e-08	12	171	10.7446	Major pathway of rRNA processing in the nucleolus and cytosol	https://reactome.org/content/detail/R-MMU-6791226	RPS11 RPL10 RPL24 RPS4X NIP7 RPS29 RPL21 DDX21 WDR43 RPS15 RPS8 RPS6
	1.99072e-08	12	171	10.7446	rRNA processing	https://reactome.org/content/detail/R-MMU-72312	RPS11 RPL10 RPL24 RPS4X NIP7 RPS29 RPL21 DDX21 WDR43 RPS15 RPS8 RPS6
	1.99072e-08	12	171	10.7446	rRNA processing in the nucleus and cytosol	https://reactome.org/content/detail/R-MMU-8868773	RPS11 RPL10 RPL24 RPS4X NIP7 RPS29 RPL21 DDX21 WDR43 RPS15 RPS8 RPS6
	2.4648e-06	11	223	7.55257	Translation	https://reactome.org/content/detail/R-MMU-72766	RPS11 RPL10 RPL24 EIF2B1 RPS4X RPS29 RPL21 RPS15 GSPT1 RPS8 RPS6
	2.45369e-07	13	265	7.51111	Cell Cycle Checkpoints	https://reactome.org/content/detail/R-MMU-69620	MCM7 RPA1 CDK1 CDK2 MCM6 PSMF1 NUP43 MCM3 MCM2 NUP98 RFC5 UBE2C MCM5
	7.28133e-12	23	490	7.18685	Cell Cycle, Mitotic	https://reactome.org/content/detail/R-MMU-69278	MCM7 RPA1 ARPP19 CDK1 CDK2 MCM6 PCNA PCM1 WAPAL PSMF1 NCAPD2 NUP43 SMC4 MCM3 MCM2 NUP214 NUP98 RFC5 UBE2C HIST2H2AC SMC2 MCM5 LIG1
	0.000235782	8	193	6.34657	Mitotic Prometaphase	https://reactome.org/content/detail/R-MMU-68877	CDK1 PCM1 WAPAL NCAPD2 NUP43 SMC4 NUP98 SMC2
	6.80473e-06	13	364	5.46825	M Phase	https://reactome.org/content/detail/R-MMU-68886	ARPP19 CDK1 PCM1 WAPAL PSMF1 NCAPD2 NUP43 SMC4 NUP214 NUP98 UBE2C HIST2H2AC SMC2
	7.76325e-05	12	395	4.65148	Cellular responses to stress	https://reactome.org/content/detail/R-MMU-2262752	RPA1 CDK2 HSPA14 DCTN6 PSMF1 HIST1H1D NUP43 NUP214 NUP98 UBE2C HIST2H2AC H1F0
	7.76325e-05	12	397	4.62804	Cellular responses to external stimuli	https://reactome.org/content/detail/R-MMU-8953897	RPA1 CDK2 HSPA14 DCTN6 PSMF1 HIST1H1D NUP43 NUP214 NUP98 UBE2C HIST2H2AC H1F0

## Sheet: Fig. 1J
ShinyGO v0.77-based analysis of “Kinase” -enriched terms in the proteome (cut-off q<0.05, all downregulated hits) of AP-2µ KO NPCs compared to WT.
	Enrichment FDR	nGenes	Pathway Genes	Fold Enrichment	Pathway	URL	Genes
	9.23087e-05	7	137	9.02914	CHEK1	http://www.pathwaycommons.org/archives/PC2/v12/PathwayCommons12.psp.hgnc.txt.gz	MCM5 LIG1 MCM3 KPNA1 ARHGEF2 MYBBP1A CDK1
	0.0220479	3	62	8.55064	ATR	http://www.pathwaycommons.org/archives/PC2/v12/PathwayCommons12.psp.hgnc.txt.gz	MCM2 MCM3 MARCKSL1
	3.12076e-05	9	208	7.64624	CDK2	http://www.pathwaycommons.org/archives/PC2/v12/PathwayCommons12.psp.hgnc.txt.gz	LIG3 MCM2 LIG1 NUP98 MCM3 DNMT1 ANKRD17 MCM7 RRM2
	3.12076e-05	10	267	6.61847	CDK1	http://www.pathwaycommons.org/archives/PC2/v12/PathwayCommons12.psp.hgnc.txt.gz	LIG3 DCTN6 LIG1 SLC9A3R1 NUP98 DNMT1 YAP1 MCM7 PBK RRM2
	0.0396499	3	82	6.46512	AURKB	http://www.pathwaycommons.org/archives/PC2/v12/PathwayCommons12.psp.hgnc.txt.gz	RPL21 MYBBP1A SSU72
	0.00921699	6	224	4.73339	SRC	http://www.pathwaycommons.org/archives/PC2/v12/PathwayCommons12.psp.hgnc.txt.gz	SH3GLB1 CBL TNS3 PBK STAT3 CDK1

## Sheet: Fig. 1K
ShinyGO v0.77-based analysis of “curated MGI” -enriched terms in the proteome (cut-off q<0.05, all downregulated hits) of AP-2µ KO NPCs compared to WT.
	Enrichment FDR	nGenes	Pathway Genes	Fold Enrichment	Pathway	URL	Genes
	0.0126925	5	71	11.2496	MP:0008866 chromosomal instability	http://www.informatics.jax.org/	Mcm2 Mcm6 Mcm7 Mcm3 Lig1
	8.82896e-05	10	182	8.77717	MP:0011094 embryonic lethality before implantation, complete penetrance	http://www.informatics.jax.org/	Rpa1 Nup214 Cdk1 Tmed10 Ap2m1 Cdc73 Pcna Ints1 Rrm1 Arfgef2
	0.0126925	9	293	4.90683	MP:0013292 embryonic lethality prior to organogenesis	http://www.informatics.jax.org/	Rpa1 Smarcb1 Rrm2 Ankfy1 Mthfd1 Gart Rbm22 Ipo11 Sacs

## Sheet: Fig. S1E
ShinyGO v0.77-based analysis of “KEGG pathways” -enriched terms in the proteome (cut-off q<0.05, all upregulated hits) of AP-2µ KO NPCs compared to WT.
	Enrichment FDR	nGenes	Pathway Genes	Fold Enrichment	Pathway	URL	Genes
	0.00391501	2	28	71.0552	Butanoate metabolism	http://www.genome.jp/kegg-bin/show_pathway?mmu00650	Echs1 Abat
	0.00391501	2	31	64.1789	Propanoate metabolism	http://www.genome.jp/kegg-bin/show_pathway?mmu00640	Echs1 Abat
	0.00391501	2	32	62.1733	Beta-Alanine metabolism	http://www.genome.jp/kegg-bin/show_pathway?mmu00410	Echs1 Abat
	0.00689013	2	49	40.603	Cholesterol metabolism	http://www.genome.jp/kegg-bin/show_pathway?mmu04979	Apoe Npc2
	0.00718757	2	56	35.5276	Valine, leucine and isoleucine degradation	http://www.genome.jp/kegg-bin/show_pathway?mmu00280	Echs1 Abat

## Sheet: Fig. S1F
ShinyGO v0.77-based analysis of “Biological Pathways” -enriched terms in the proteome (cut-off q<0.05, all upregulated hits) of AP-2µ KO NPCs compared to WT.
	Enrichment FDR	nGenes	Pathway Genes	Fold Enrichment	Pathway	URL	Genes
	0.0483484	3	124	24.0671	Reg. of wound healing	http://amigo.geneontology.org/amigo/term/GO:0061041	Apoe Serpinc1 Abat
	0.0483484	3	161	18.5361	Reg. of response to wounding	http://amigo.geneontology.org/amigo/term/GO:1903034	Apoe Serpinc1 Abat
	0.0483484	3	167	17.8702	Blood coagulation	http://amigo.geneontology.org/amigo/term/GO:0007596	Apoe Serpinc1 Abat
	0.0483484	3	170	17.5548	Hemostasis	http://amigo.geneontology.org/amigo/term/GO:0007599	Apoe Serpinc1 Abat
	0.0483484	3	170	17.5548	Coagulation	http://amigo.geneontology.org/amigo/term/GO:0050817	Apoe Serpinc1 Abat

## Sheet: Fig. S1G
ShinyGO v0.77-based analysis of “Biological Pathways” -enriched terms in the proteome (cut-off q<0.05, all downregulated hits) of AP-2µ KO NPCs compared to WT.
	Enrichment FDR	nGenes	Pathway Genes	Fold Enrichment	Pathway	URL	Genes
	2.33551e-08	13	168	11.8479	DNA replication	http://amigo.geneontology.org/amigo/term/GO:0006260	MCM7 RPA1 RRM2 MCM6 PCNA RRM1 MCM3 MCM2 UPF1 RFC5 LIG3 MCM5 LIG1
	3.94287e-09	16	246	9.95845	DNA conformation change	http://amigo.geneontology.org/amigo/term/GO:0071103	MCM7 RPA1 CDK1 DNMT3A SUB1 MCM6 DHX36 NCAPD2 HIST1H1D SMC4 MCM3 MCM2 RFC5 SMC2 MCM5 H1F0
	9.50159e-06	10	168	9.11376	RNA localization	http://amigo.geneontology.org/amigo/term/GO:0006403	DDX39A IGF2BP3 DKC1 XPOT NUP43 NUP214 NUP98 RPS15 XPO5 STAU1
	5.81193e-06	11	199	8.46343	Nucleocytoplasmic transport	http://amigo.geneontology.org/amigo/term/GO:0006913	KPNA1 DDX39A HEATR3 XPOT NUP214 NUP98 RPS15 IPO11 XPO5 KPNA6 STAT3
	5.81193e-06	11	199	8.46343	Nuclear transport	http://amigo.geneontology.org/amigo/term/GO:0051169	KPNA1 DDX39A HEATR3 XPOT NUP214 NUP98 RPS15 IPO11 XPO5 KPNA6 STAT3
	3.95443e-06	14	333	6.4371	Peptide biosynthetic process	http://amigo.geneontology.org/amigo/term/GO:0043043	RPS11 RPL10 RPL24 HSPA14 EIF2B1 RPS4X RPS29 RPL21 RPS15 GSS GSPT1 RPS8 RPS6 FAU
	9.50159e-06	13	316	6.29887	Translation	http://amigo.geneontology.org/amigo/term/GO:0006412	RPS11 RPL10 RPL24 HSPA14 EIF2B1 RPS4X RPS29 RPL21 RPS15 GSPT1 RPS8 RPS6 FAU
	2.05323e-07	18	454	6.07048	Mitotic cell cycle process	http://amigo.geneontology.org/amigo/term/GO:1903047	ARPP19 CDK1 ROCK2 RPL24 CDK2 MCM6 PCNA KIF3B ARHGEF2 DCTN6 NCAPD2 SMC4 MCM3 MCM2 UBE2C RPS6 SMC2 LIG1
	3.16e-06	16	434	5.64465	Amide biosynthetic process	http://amigo.geneontology.org/amigo/term/GO:0043604	RPS11 RPL10 MTHFD1 RPL24 GART HSPA14 EIF2B1 RPS4X RPS29 RPL21 RPS15 GSS GSPT1 RPS8 RPS6 FAU
	3.16e-06	16	435	5.63167	DNA repair	http://amigo.geneontology.org/amigo/term/GO:0006281	MCM7 RPA1 SMARCB1 CDK2 MCM6 PCNA SMC4 SWI5 MCM3 MCM2 UPF1 RFC5 LIG3 SMC2 MCM5 LIG1
