# Supplementary material for: The AP-2 complex interacts with γ-TuRC and regulates the proliferative capacity of neural progenitors
Source: Life Sci Alliance. 2023 Dec 12;7(2):e202302029. doi: 10.26508/lsa.202302029 (PMC10716017; doi:10.26508/lsa.202302029)
Supplement: Supplementary file 2 [file LSA-2023-02029_TableS2.xlsx]

## Sheet: Legend
	Interaction partners identified by pull-down of AP-2α from the cortex of E12.5 mice by quantitative mass spectrometry.
	This table also contains detailed information about the analysis shown in Figure 2A.
	Fig. 2A	List of detected proteins enriched (p<0.05) in AP-2α IP compared to IgG control

## Sheet: Fig. 2A
List of detected proteins enriched (p<0.05) in AP-2α IP compared to IgG control. The complete dataset is uploaded on the PRIDE database.
p<0.05; n=5	Protein names	Gene names	-Log Student's T-test p-value AP2a_IgG	Student's T-test Difference AP2a_IgG
	Ig heavy chain V region 441		8.54676	-5.17685
	Ig kappa chain V-V region MOPC 149		8.16073	-5.5134
	Gamma-tubulin complex component 2	Tubgcp2	7.23355	4.82587
	Ig kappa chain V-V region HP 91A3		7.14257	-3.89144
	Tubulin gamma-1 chain	Tubg1	7.08927	6.46505
	Ig kappa chain V19-17	Igk-V19-17	6.76772	-6.6929
	Gamma-tubulin complex component 4	Tubgcp4	6.68928	4.82627
	Heterogeneous nuclear ribonucleoprotein D-like	Hnrnpdl	6.64383	2.47967
	Gamma-tubulin complex component 3	Tubgcp3	6.42483	4.41263
	60S ribosomal protein L35a	Rpl35a	6.39728	3.42588
	Ig kappa chain V-II region 7S34.1		6.26709	-4.85942
	Mitotic-spindle organizing protein 2	Mzt2	6.05393	4.21082
	Ras-related protein Rap-1b	Rap1b	5.78015	-2.76563
	Ig heavy chain V region AC38 205.12		5.74167	-3.59309
	Paraspeckle component 1	Pspc1	5.66298	1.64449
	Clathrin light chain A	Clta	5.65442	5.07781
	Ig gamma-2A chain C region, membrane-bound form	Igh-1a	5.62161	-4.39911
	Clathrin coat assembly protein AP180	Snap91	4.99915	3.11407
	AP-2 complex subunit beta	Ap2b1	4.93153	1.20623
	Ig gamma-2A chain C region secreted form		4.52721	-3.97564
	Huntingtin-interacting protein 1	Hip1	4.51788	1.15446
	Hematological and neurological expressed 1-like protein	Hn1l	4.39935	1.74333
	Clathrin interactor 1	Clint1	4.35448	7.77983
	MICOS complex subunit Mic60	Immt	4.18027	0.753035
	Ig mu chain C region	Ighm	4.09089	-2.96612
	Polyadenylate-binding protein 2	Pabpn1	3.96935	1.32837
	Vacuolar protein sorting-associated protein VTA1 homolog	Vta1	3.89058	1.28683
	RUN domain-containing protein 3A	Rundc3a	3.80771	2.18132
	Cytoskeleton-associated protein 5	Ckap5	3.74892	0.970768
	DAZ-associated protein 1	Dazap1	3.6986	-1.50825
	Annexin A5	Anxa5	3.46468	1.44728
	Ig kappa chain V-V region L7	Gm10881	3.43786	-2.35655
	WD repeat-containing protein 1	Wdr1	3.41533	-1.69471
	Ig heavy chain V region PJ14		3.38255	-1.75969
	Coatomer subunit beta	Copb2	3.37425	-1.41913
	Nucleoside diphosphate kinase 7	Nme7	3.37363	1.87025
	AP-2 complex subunit alpha-2	Ap2a2	3.36363	1.67494
	Sodium/potassium-transporting ATPase subunit beta-3	Atp1b3	3.31474	-1.08586
	NADH dehydrogenase [ubiquinone] flavoprotein 1, mitochondrial	Ndufv1	3.22572	-1.10845
	Methylosome protein 50	Wdr77	3.22357	-1.26447
	Prostaglandin E synthase 3	Ptges3	3.19009	-0.563756
	Alpha-soluble NSF attachment protein	Napa	3.06483	1.52016
	Serum amyloid P-component	Apcs	3.05061	-1.90806
	Thioredoxin-related transmembrane protein 4	Tmx4	2.97208	1.56019
	AP-2 complex subunit alpha-1	Ap2a1	2.93919	2.27858
	Ig kappa chain V-V region K2		2.90044	-3.82915
	40S ribosomal protein S10	Rps10	2.87152	0.442028
	Contactin-2	Cntn2	2.85271	1.05751
	Zinc finger C2HC domain-containing protein 1A	Zc2hc1a	2.85006	-1.25368
	Proteasome subunit alpha type-4	Psma4	2.84246	-0.523962
	Ig heavy chain V-III region ABE-47N		2.81575	-2.78406
	Ig kappa chain V-V region MOPC 21		2.74691	-0.985673
	Vacuolar protein sorting-associated protein 4A	Vps4a	2.73533	0.868971
	Dolichyl-diphosphooligosaccharide--protein glycosyltransferase subunit 2	Rpn2	2.69388	1.44524
	Vacuolar protein sorting-associated protein 29	Vps29	2.63702	-0.764436
	Protein lunapark	Lnp	2.60715	1.00474
	Methionine aminopeptidase 2	Metap2	2.58284	-0.230461
	RNA-binding protein 14	Rbm14	2.55375	0.560595
	Afadin	Mllt4	2.5091	-1.12436
	Annexin A6	Anxa6	2.50039	-1.01085
	Dynamin-2	Dnm2	2.49786	1.33884
	Histone H1.4	Hist1h1e	2.48917	-1.67889
	Cullin-5	Cul5	2.48581	1.51647
	Elongation factor 1-alpha 1	Eef1a1	2.47887	0.264038
	N-alpha-acetyltransferase 50	Naa50	2.45537	1.52143
	Ig kappa chain V-V region L6		2.43616	-2.3564
	Ig kappa chain V-III region PC 3741/TEPC 111		2.41994	-3.72844
	Ig gamma-1 chain C region secreted form	Ighg1	2.40433	-1.47
	Ig lambda-1 chain C region		2.36536	-1.89203
	Cullin-associated NEDD8-dissociated protein 2	Cand2	2.3303	0.875492
	Ran-binding protein 3	Ranbp3	2.32571	-1.15235
	Ig kappa chain V-V region HP 93G7		2.2876	-2.08958
	Acidic leucine-rich nuclear phosphoprotein 32 family member B	Anp32b	2.26207	0.330727
	Insulin-degrading enzyme	Ide	2.24988	-0.747036
	Mitogen-activated protein kinase 3	Mapk3	2.21929	1.07143
	ATP synthase subunit alpha, mitochondrial	Atp5a1	2.21799	0.135833
	Cullin-1	Cul1	2.21773	0.840141
	Septin-5	Sept5	2.21348	1.05147
	Serine/threonine-protein kinase PAK 3	Pak3	2.1776	-1.0133
	60S ribosomal protein L38	Rpl38	2.16396	2.41654
	Delta-1-pyrroline-5-carboxylate synthase	Aldh18a1	2.15068	1.06729
	Stromal membrane-associated protein 2	Smap2	2.12384	0.982023
	BRO1 domain-containing protein BROX	Brox	2.06883	0.910569
	Hemoglobin subunit beta-H1	Hbb-bh1	1.97795	-0.266568
	Farnesyl pyrophosphate synthase	Fdps	1.96727	0.321482
	40S ribosomal protein S8	Rps8	1.96037	0.157883
	26S proteasome non-ATPase regulatory subunit 3	Psmd3	1.91671	0.411379
	AP-1 complex subunit mu-1	Ap1m1	1.90136	0.703598
	Platelet-activating factor acetylhydrolase IB subunit gamma	Pafah1b3	1.88687	-0.274397
	Syntaxin-12	Stx12	1.87437	1.56463
	40S ribosomal protein S9	Rps9	1.86608	0.31036
	Guanine nucleotide-binding protein G(q) subunit alpha	Gnaq	1.85439	0.234731
	DNA-(apurinic or apyrimidinic site) lyase	Apex1	1.83782	0.397151
	Ubiquitin-conjugating enzyme E2 E3	Ube2e3	1.79978	-0.526221
	RNA-binding protein 39	Rbm39	1.75373	0.2681
	Acyl-coenzyme A thioesterase 1	Acot1	1.74151	0.750168
	60S ribosomal protein L24	Rpl24	1.69435	0.348775
	Succinyl-CoA:3-ketoacid coenzyme A transferase 1, mitochondrial	Oxct1	1.68803	0.317068
	FSD1-like protein	Fsd1l	1.68793	0.752435
	60S ribosomal protein L23	Rpl23	1.66832	0.418238
	UMP-CMP kinase	Cmpk1	1.65301	-0.565729
	Histone deacetylase 2	Hdac2	1.63268	-1.07069
	Spectrin alpha chain, non-erythrocytic 1	Sptan1	1.62875	-0.341531
	Drebrin-like protein	Dbnl	1.60529	-0.50628
	ATP synthase subunit beta, mitochondrial	Atp5b	1.59486	0.151321
	60S ribosomal protein L15	Rpl15	1.58962	-0.282748
	Clathrin heavy chain 1	Cltc	1.58017	0.644922
	Lupus La protein homolog	Ssb	1.57602	0.179321
	NEDD8-activating enzyme E1 catalytic subunit	Uba3	1.56107	0.27858
	Phosphate carrier protein, mitochondrial	Slc25a3	1.55781	0.374582
	Histone-binding protein RBBP4	Rbbp4	1.54764	-0.314388
	Chloride intracellular channel protein 1	Clic1	1.53674	0.263478
	Ig kappa chain V-II region 26-10		1.52174	1.41914
	Septin-9	2022-09-09	1.51579	0.265703
	60S ribosomal protein L17	Rpl17	1.5076	0.337951
	SUMO-activating enzyme subunit 2	Uba2	1.50648	0.13151
	Neural cell adhesion molecule 1	Ncam1	1.48971	-0.354479
	Calcium-binding protein 39	Cab39	1.48757	0.308993
	Heterogeneous nuclear ribonucleoprotein A0	Hnrnpa0	1.48375	0.175194
	60S acidic ribosomal protein P0	Rplp0	1.4816	0.257566
	CDGSH iron-sulfur domain-containing protein 1	Cisd1	1.44881	1.04984
	S-adenosylmethionine synthase isoform type-2	Mat2a	1.43027	-0.0989128
	Microtubule-associated protein 6	Map6	1.41895	0.675359
	Protein disulfide-isomerase	P4hb	1.40058	-0.149123
	Creatine kinase B-type	Ckb	1.39195	0.214338
	Alpha-internexin	Ina	1.38992	0.250805
	26S proteasome non-ATPase regulatory subunit 11	Psmd11	1.38875	0.257985
	Luc7-like protein 3	Luc7l3	1.37975	0.600442
	ATP synthase subunit e, mitochondrial	Atp5i	1.36511	0.879721
	Inosine-5-monophosphate dehydrogenase 2	Impdh2	1.36234	-0.155186
	Suppressor of G2 allele of SKP1 homolog	Sugt1	1.34366	0.200553
	Poly(rC)-binding protein 2	Pcbp2	1.31489	0.132157
	ATP-binding cassette sub-family E member 1	Abce1	1.30378	0.271556
